# Supplementary material for: Investigation of the Effects of Metallic Nanoparticles on Fertility Outcomes and Endocrine Modification of the Hypothalamic-Pituitary-Gonadal Axis
Source: Int J Mol Sci. 2023 Jul 20;24(14):11687. doi: 10.3390/ijms241411687 (PMC10380468; doi:10.3390/ijms241411687)
Supplement: Supplementary file 1 [file ijms-24-11687-s001.zip]

Archive with 1 entries (1 files):
- ijms-2451956-supplementary.pdf
